# Supplementary material for: Depression, Inflammation, and Intestinal Permeability: Associations with Subjective and Objective Cognitive Functioning throughout Breast Cancer Survivorship
Source: Cancers (Basel). 2023 Sep 4;15(17):4414. doi: 10.3390/cancers15174414 (PMC10487080; doi:10.3390/cancers15174414)
Supplement: Supplementary file 1 [file cancers-15-04414-s001.zip]

Archive with 1 entries (1 files):
- cancers-2426426-supplementary.xlsx
