# Supplementary material for: Depression, Inflammation, and Intestinal Permeability: Associations with Subjective and Objective Cognitive Functioning throughout Breast Cancer Survivorship
Source: Cancers (Basel). 2023 Sep 4;15(17):4414. doi: 10.3390/cancers15174414 (PMC10487080; doi:10.3390/cancers15174414)
Supplement: Supplementary file 1 [file cancers-15-04414-s001.zip › cancers-2426426-supplementary.xlsx]

## Sheet: Supplemental Table S1
Var1	Var2	Row	Col	Corr	LB	UB	incl0
lnIL6	lnTNF	1	2	0.182273	0.103219	0.250622	0
lnIL6	lnCRP	1	3	0.46253	0.403838	0.52461	0
lnIL6	LBP	1	4	0.387645	0.321768	0.447957	0
lnIL6	Age	1	5	0.0669274	-0.00341678	0.140408	1
lnIL6	monthssincetx	1	6	0.0511274	-0.00128095	0.107459	1
lnIL6	Energy/Fatigue	1	7	-0.139921	-0.208948	-0.0691049	0
lnIL6	BMI	1	8	0.353635	0.290204	0.414493	0
lnIL6	education	1	9	-0.0428818	-0.119325	0.0286113	1
lnIL6	Stage	1	10	0.0346288	-0.0400801	0.117828	1
lnIL6	Antidepressant	1	11	0.112718	0.0371479	0.184866	0
lnIL6	MemoryProb	1	12	0.0486461	-0.0349608	0.137396	1
lnIL6	FocusProb	1	13	0.0253045	-0.057218	0.11703	1
lnIL6	bcptCognitive	1	14	0.0583892	-0.0421561	0.157534	1
lnIL6	TrailsAsec	1	15	0.133875	0.00822216	0.252552	0
lnIL6	TrailsBsec	1	16	-0.00251703	-0.136198	0.162431	1
lnIL6	AnimalNum	1	18	-0.117357	-0.231633	-0.00692699	0
lnIL6	FASnum	1	19	-0.0404156	-0.21139	0.123534	1
lnIL6	RecallTot	1	20	-0.137079	-0.260119	-0.0129746	0
lnIL6	RetainPct	1	21	-0.140262	-0.247356	-0.0501722	0
lnIL6	Learning	1	22	-0.023309	-0.152414	0.122664	1
lnIL6	Detectability	1	23	0.00233277	-0.142368	0.135258	1
lnIL6	Omissions	1	24	0.0729643	-0.0830582	0.189698	1
lnIL6	Commissions	1	25	-0.00431819	-0.143379	0.120605	1
lnIL6	HitRT	1	26	-0.0498311	-0.192292	0.113241	1
lnIL6	Recognition	1	27	-0.088652	-0.192273	0.00987022	1
lnIL6	1-BackAccuracy	1	28	-0.0472831	-0.141693	0.0585759	1
lnIL6	1-BackRT	1	29	0.044788	-0.101771	0.203558	1
lnIL6	2-BackAccuracy	1	30	-0.10642	-0.21122	-0.00356537	0
lnIL6	2-BackRT	1	31	0.0382498	-0.0905569	0.185067	1
lnTNF	lnCRP	2	3	-0.025942	-0.0989972	0.0451005	1
lnTNF	LBP	2	4	0.169	0.0943396	0.245947	0
lnTNF	Age	2	5	0.0628219	-0.017897	0.146798	1
lnTNF	monthssincetx	2	6	-0.255272	-0.289843	-0.21635	0
lnTNF	Energy/Fatigue	2	7	-0.066502	-0.144803	0.00296465	1
lnTNF	BMI	2	8	0.106544	0.0343501	0.176423	0
lnTNF	education	2	9	-0.061523	-0.144536	0.0177201	1
lnTNF	Stage	2	10	-0.114113	-0.188332	-0.036667	0
lnTNF	Antidepressant	2	11	0.048646	-0.0332532	0.131291	1
lnTNF	MemoryProb	2	12	-0.0069289	-0.0842388	0.0696041	1
lnTNF	FocusProb	2	13	-0.00487684	-0.0788893	0.0763282	1
lnTNF	bcptCognitive	2	14	0.113166	0.00966603	0.216127	0
lnTNF	TrailsAsec	2	15	0.022001	-0.100723	0.171043	1
lnTNF	TrailsBsec	2	16	0.103585	-0.0306932	0.24153	1
lnTNF	AnimalNum	2	18	-0.0408317	-0.199572	0.0902749	1
lnTNF	FASnum	2	19	-0.00158991	-0.143983	0.145555	1
lnTNF	RecallTot	2	20	-0.046386	-0.189335	0.0861034	1
lnTNF	RetainPct	2	21	-0.0462097	-0.219338	0.0867818	1
lnTNF	Learning	2	22	-0.100958	-0.232503	0.0444966	1
lnTNF	Detectability	2	23	0.0134241	-0.130349	0.138118	1
lnTNF	Omissions	2	24	0.013691	-0.109551	0.126896	1
lnTNF	Commissions	2	25	0.0180991	-0.124648	0.137322	1
lnTNF	HitRT	2	26	0.00241497	-0.157173	0.169945	1
lnTNF	Recognition	2	27	-0.0345223	-0.165268	0.0986035	1
lnTNF	1-BackAccuracy	2	28	-0.0105801	-0.139517	0.128653	1
lnTNF	1-BackRT	2	29	0.149501	-0.00757763	0.30701	1
lnTNF	2-BackAccuracy	2	30	-0.040642	-0.168935	0.0899761	1
lnTNF	2-BackRT	2	31	0.120575	-0.0204205	0.267372	1
lnCRP	LBP	3	4	0.531527	0.475027	0.585731	0
lnCRP	Age	3	5	0.0735002	-0.00714121	0.147415	1
lnCRP	monthssincetx	3	6	0.0267503	-0.0340693	0.090491	1
lnCRP	Energy/Fatigue	3	7	-0.168962	-0.242262	-0.0981094	0
lnCRP	BMI	3	8	0.565449	0.517374	0.615174	0
lnCRP	education	3	9	-0.110031	-0.188266	-0.028139	0
lnCRP	Stage	3	10	0.120064	0.0486505	0.19567	0
lnCRP	Antidepressant	3	11	0.110103	0.0324229	0.184076	0
lnCRP	MemoryProb	3	12	0.0506275	-0.0439786	0.146253	1
lnCRP	FocusProb	3	13	0.0785329	-0.0146458	0.17219	1
lnCRP	bcptCognitive	3	14	0.0447473	-0.0609592	0.149972	1
lnCRP	TrailsAsec	3	15	0.110877	-0.036561	0.243379	1
lnCRP	TrailsBsec	3	16	0.0162611	-0.116155	0.149425	1
lnCRP	AnimalNum	3	18	-0.136799	-0.276997	0.0116847	1
lnCRP	FASnum	3	19	-0.0658766	-0.223495	0.0879727	1
lnCRP	RecallTot	3	20	-0.0306169	-0.183708	0.114244	1
lnCRP	RetainPct	3	21	-0.167882	-0.273538	-0.038636	0
lnCRP	Learning	3	22	-0.00559206	-0.13402	0.118841	1
lnCRP	Detectability	3	23	-0.00402393	-0.126493	0.113989	1
lnCRP	Omissions	3	24	-0.0260238	-0.149328	0.0939931	1
lnCRP	Commissions	3	25	0.000706402	-0.124372	0.125584	1
lnCRP	HitRT	3	26	-0.0160682	-0.159879	0.135217	1
lnCRP	Recognition	3	27	-0.0651534	-0.211883	0.0980752	1
lnCRP	1-BackAccuracy	3	28	-0.0672722	-0.192698	0.0627711	1
lnCRP	1-BackRT	3	29	0.103749	-0.0425193	0.254065	1
lnCRP	2-BackAccuracy	3	30	-0.110406	-0.229519	0.00266812	1
lnCRP	2-BackRT	3	31	0.0462262	-0.0943185	0.205703	1
LBP	Age	4	5	0.0730229	0.00373623	0.135262	0
LBP	monthssincetx	4	6	-0.077972	-0.128958	-0.0202863	0
LBP	Energy/Fatigue	4	7	-0.149051	-0.222684	-0.0736591	0
LBP	BMI	4	8	0.39084	0.328507	0.447519	0
LBP	education	4	9	-0.0929857	-0.169849	-0.00858683	0
LBP	Stage	4	10	-0.0171831	-0.10063	0.069781	1
LBP	Antidepressant	4	11	0.0763609	0.00422843	0.149099	0
LBP	MemoryProb	4	12	0.0705293	-0.0102214	0.154198	1
LBP	FocusProb	4	13	0.0952979	0.0116445	0.176293	0
LBP	bcptCognitive	4	14	0.0467221	-0.0555448	0.145169	1
LBP	TrailsAsec	4	15	0.16016	-0.0189214	0.327885	1
LBP	TrailsBsec	4	16	0.0578322	-0.0549622	0.189468	1
LBP	AnimalNum	4	18	-0.173381	-0.320186	-0.0135512	0
LBP	FASnum	4	19	-0.0487326	-0.200269	0.100264	1
LBP	RecallTot	4	20	-0.185311	-0.318907	-0.0543038	0
LBP	RetainPct	4	21	-0.23647	-0.388635	-0.0675204	0
LBP	Learning	4	22	-0.0854169	-0.218549	0.0414	1
LBP	Detectability	4	23	-0.0571612	-0.204954	0.090675	1
LBP	Omissions	4	24	-0.132458	-0.267921	0.0249038	1
LBP	Commissions	4	25	-0.012977	-0.180772	0.148109	1
LBP	HitRT	4	26	0.00260311	-0.110714	0.120922	1
LBP	Recognition	4	27	-0.210741	-0.385826	-0.00990233	0
LBP	1-BackAccuracy	4	28	-0.0176958	-0.147875	0.105189	1
LBP	1-BackRT	4	29	0.170694	0.0266193	0.322865	0
LBP	2-BackAccuracy	4	30	-0.103783	-0.223705	-0.00279939	0
LBP	2-BackRT	4	31	0.150179	-0.00792863	0.301803	1
Age	monthssincetx	5	6	0.0770182	0.0299127	0.130512	0
Age	Energy/Fatigue	5	7	0.204205	0.13084	0.270289	0
Age	BMI	5	8	-0.00453662	-0.0940458	0.0868582	1
Age	education	5	9	-0.0883359	-0.173421	0.00324918	1
Age	Stage	5	10	-0.0357345	-0.125736	0.0513085	1
Age	Antidepressant	5	11	-0.0658632	-0.135587	0.0090514	1
Age	MemoryProb	5	12	-0.219722	-0.299938	-0.137543	0
Age	FocusProb	5	13	-0.267133	-0.339133	-0.187749	0
Age	bcptCognitive	5	14	-0.195167	-0.291344	-0.102158	0
Age	TrailsAsec	5	15	0.287695	0.113263	0.421412	0
Age	TrailsBsec	5	16	0.283817	0.136728	0.397474	0
Age	AnimalNum	5	18	-0.0353277	-0.194102	0.129559	1
Age	FASnum	5	19	0.016697	-0.142562	0.186909	1
Age	RecallTot	5	20	-0.1652	-0.308896	0.00370204	1
Age	RetainPct	5	21	-0.0704791	-0.214817	0.110603	1
Age	Learning	5	22	-0.00604624	-0.141978	0.136945	1
Age	Detectability	5	23	-0.199263	-0.342937	-0.0598253	0
Age	Omissions	5	24	-0.0945546	-0.257521	0.027817	1
Age	Commissions	5	25	-0.140976	-0.312425	0.0149587	1
Age	HitRT	5	26	0.0377405	-0.121264	0.197025	1
Age	Recognition	5	27	-0.171366	-0.296707	-0.0234109	0
Age	1-BackAccuracy	5	28	-0.0743401	-0.191873	0.042883	1
Age	1-BackRT	5	29	0.335047	0.188914	0.457948	0
Age	2-BackAccuracy	5	30	-0.181335	-0.294774	-0.0668168	0
Age	2-BackRT	5	31	0.326267	0.180481	0.455393	0
monthssincetx	Energy/Fatigue	6	7	0.0797605	0.0287275	0.130484	0
monthssincetx	BMI	6	8	-0.0115892	-0.0632221	0.0443642	1
monthssincetx	education	6	9	0.0713966	0.018331	0.124424	0
monthssincetx	Stage	6	10	0.0285854	-0.0161462	0.0717824	1
monthssincetx	Antidepressant	6	11	0.0361636	-0.0130407	0.0907921	1
monthssincetx	MemoryProb	6	12	0.0177394	-0.0475503	0.0805657	1
monthssincetx	FocusProb	6	13	-0.0655424	-0.134276	-0.00439104	0
monthssincetx	bcptCognitive	6	14	-0.050363	-0.116909	0.0210531	1
monthssincetx	TrailsAsec	6	15	-0.0453176	-0.136653	0.0497012	1
monthssincetx	TrailsBsec	6	16	-0.0384719	-0.141885	0.0613194	1
monthssincetx	AnimalNum	6	18	0.0357085	-0.0545385	0.128285	1
monthssincetx	FASnum	6	19	0.15798	0.0747578	0.233963	0
monthssincetx	RecallTot	6	20	0.185802	0.106493	0.278454	0
monthssincetx	RetainPct	6	21	0.0330817	-0.0507755	0.127391	1
monthssincetx	Learning	6	22	-0.0687847	-0.188007	0.0497855	1
monthssincetx	Detectability	6	23	-0.0720258	-0.172346	0.0278887	1
monthssincetx	Omissions	6	24	0.0597838	-0.086266	0.159055	1
monthssincetx	Commissions	6	25	-0.111323	-0.199045	-0.0319691	0
monthssincetx	HitRT	6	26	0.0890938	0.000846412	0.182603	0
monthssincetx	Recognition	6	27	0.045567	-0.0666773	0.177922	1
monthssincetx	1-BackAccuracy	6	28	0.0980906	0.0208013	0.165281	0
monthssincetx	1-BackRT	6	29	0.0046934	-0.0789688	0.0942315	1
monthssincetx	2-BackAccuracy	6	30	0.183638	0.10503	0.25869	0
monthssincetx	2-BackRT	6	31	-0.0442971	-0.144289	0.0563149	1
Energy/Fatigue	BMI	7	8	-0.193732	-0.25921	-0.126731	0
Energy/Fatigue	education	7	9	0.0779258	0.00436601	0.150953	0
Energy/Fatigue	Stage	7	10	-0.0286679	-0.113059	0.049408	1
Energy/Fatigue	Antidepressant	7	11	-0.206257	-0.272433	-0.134259	0
Energy/Fatigue	MemoryProb	7	12	-0.41291	-0.484053	-0.339426	0
Energy/Fatigue	FocusProb	7	13	-0.519217	-0.57939	-0.453616	0
Energy/Fatigue	bcptCognitive	7	14	-0.454301	-0.535987	-0.375716	0
Energy/Fatigue	TrailsAsec	7	15	0.047338	-0.076503	0.162056	1
Energy/Fatigue	TrailsBsec	7	16	0.035724	-0.114481	0.178361	1
Energy/Fatigue	AnimalNum	7	18	0.121693	-0.032992	0.25447	1
Energy/Fatigue	FASnum	7	19	0.146913	-0.000401509	0.285806	1
Energy/Fatigue	RecallTot	7	20	0.0653814	-0.089138	0.229269	1
Energy/Fatigue	RetainPct	7	21	0.0733712	-0.0533723	0.237649	1
Energy/Fatigue	Learning	7	22	0.00448594	-0.128609	0.133162	1
Energy/Fatigue	Detectability	7	23	0.0131865	-0.116423	0.153141	1
Energy/Fatigue	Omissions	7	24	0.0141037	-0.142335	0.169135	1
Energy/Fatigue	Commissions	7	25	-0.0252692	-0.147547	0.111762	1
Energy/Fatigue	HitRT	7	26	-0.00236094	-0.14972	0.135357	1
Energy/Fatigue	Recognition	7	27	-0.0172687	-0.131408	0.126246	1
Energy/Fatigue	1-BackAccuracy	7	28	-0.0683302	-0.162006	0.0296854	1
Energy/Fatigue	1-BackRT	7	29	0.151932	0.00166699	0.281831	0
Energy/Fatigue	2-BackAccuracy	7	30	-0.0137786	-0.116308	0.104209	1
Energy/Fatigue	2-BackRT	7	31	0.110448	-0.0284599	0.241735	1
BMI	education	8	9	-0.207683	-0.287881	-0.13087	0
BMI	Stage	8	10	0.0885457	-0.00206669	0.173534	1
BMI	Antidepressant	8	11	0.0600543	-0.0252776	0.141073	1
BMI	MemoryProb	8	12	0.018421	-0.0702657	0.112234	1
BMI	FocusProb	8	13	0.0673434	-0.0216573	0.166004	1
BMI	bcptCognitive	8	14	0.0902907	-0.0197032	0.196097	1
BMI	TrailsAsec	8	15	-0.00582837	-0.131587	0.117826	1
BMI	TrailsBsec	8	16	-0.0614595	-0.197698	0.0792518	1
BMI	AnimalNum	8	18	-0.0154203	-0.158757	0.139037	1
BMI	FASnum	8	19	-0.0356335	-0.185654	0.128062	1
BMI	RecallTot	8	20	0.0161384	-0.143353	0.164799	1
BMI	RetainPct	8	21	-0.0932808	-0.203416	0.0275906	1
BMI	Learning	8	22	-0.112398	-0.265985	0.0610896	1
BMI	Detectability	8	23	0.0177398	-0.156065	0.176173	1
BMI	Omissions	8	24	0.112188	-0.0216013	0.217255	1
BMI	Commissions	8	25	-0.0225251	-0.180163	0.13283	1
BMI	HitRT	8	26	0.0863473	-0.0930616	0.258036	1
BMI	Recognition	8	27	-0.053909	-0.185753	0.0681759	1
BMI	1-BackAccuracy	8	28	0.0199071	-0.0915342	0.12971	1
BMI	1-BackRT	8	29	0.0454955	-0.104021	0.19746	1
BMI	2-BackAccuracy	8	30	0.00332266	-0.113963	0.123023	1
BMI	2-BackRT	8	31	0.0326311	-0.115293	0.180676	1
education	Stage	9	10	-0.0188214	-0.104861	0.0674356	1
education	Antidepressant	9	11	0.0371324	-0.0363008	0.11225	1
education	MemoryProb	9	12	0.00264512	-0.0932128	0.104703	1
education	FocusProb	9	13	-0.0338383	-0.130043	0.0624603	1
education	bcptCognitive	9	14	-0.0608396	-0.16174	0.0400322	1
education	TrailsAsec	9	15	-0.141878	-0.267002	-0.0191497	0
education	TrailsBsec	9	16	-0.159176	-0.320142	-0.0245725	0
education	AnimalNum	9	18	0.21987	0.100456	0.351312	0
education	FASnum	9	19	0.309624	0.175573	0.436224	0
education	RecallTot	9	20	0.292822	0.137821	0.431915	0
education	RetainPct	9	21	0.0597442	-0.0613299	0.20043	1
education	Learning	9	22	0.035371	-0.084911	0.152704	1
education	Detectability	9	23	-0.16277	-0.287755	-0.0197779	0
education	Omissions	9	24	-0.0522256	-0.19362	0.0184542	1
education	Commissions	9	25	-0.156336	-0.277309	-0.0158987	0
education	HitRT	9	26	-0.0234464	-0.178047	0.13213	1
education	Recognition	9	27	0.136231	-0.0200129	0.277174	1
education	1-BackAccuracy	9	28	0.0429082	-0.110971	0.196252	1
education	1-BackRT	9	29	-0.117998	-0.286885	0.0430382	1
education	2-BackAccuracy	9	30	0.0849606	-0.0593604	0.233926	1
education	2-BackRT	9	31	-0.024211	-0.189189	0.122614	1
Stage	Antidepressant	10	11	0.0875135	0.016161	0.159677	0
Stage	MemoryProb	10	12	0.0556904	-0.0464195	0.160052	1
Stage	FocusProb	10	13	0.053991	-0.04328	0.160535	1
Stage	bcptCognitive	10	14	0.0126051	-0.0883099	0.117958	1
Stage	TrailsAsec	10	15	0.0157445	-0.154763	0.185423	1
Stage	TrailsBsec	10	16	0.0223284	-0.115879	0.164037	1
Stage	AnimalNum	10	18	-0.00480873	-0.129081	0.14461	1
Stage	FASnum	10	19	-0.00802957	-0.181689	0.161691	1
Stage	RecallTot	10	20	-0.0837339	-0.243244	0.0798205	1
Stage	RetainPct	10	21	-0.125513	-0.238423	0.0153161	1
Stage	Learning	10	22	-0.0931828	-0.220508	0.0459672	1
Stage	Detectability	10	23	-0.0124062	-0.166628	0.141091	1
Stage	Omissions	10	24	0.0579913	-0.0994454	0.15216	1
Stage	Commissions	10	25	-0.0334668	-0.180869	0.128849	1
Stage	HitRT	10	26	0.00422267	-0.161796	0.165111	1
Stage	Recognition	10	27	-0.192448	-0.299295	-0.0674407	0
Stage	1-BackAccuracy	10	28	-0.0653993	-0.16586	0.0551063	1
Stage	1-BackRT	10	29	-0.0364078	-0.212855	0.127854	1
Stage	2-BackAccuracy	10	30	-0.0711321	-0.206851	0.0770621	1
Stage	2-BackRT	10	31	-0.0417083	-0.206793	0.117724	1
Antidepressant	MemoryProb	11	12	0.152001	0.0676774	0.241812	0
Antidepressant	FocusProb	11	13	0.197224	0.111093	0.287215	0
Antidepressant	bcptCognitive	11	14	0.227664	0.122325	0.319259	0
Antidepressant	TrailsAsec	11	15	-0.119771	-0.237749	0.00992238	1
Antidepressant	TrailsBsec	11	16	-0.104133	-0.211176	0.00875683	1
Antidepressant	AnimalNum	11	18	0.0267955	-0.128331	0.182023	1
Antidepressant	FASnum	11	19	-0.0182634	-0.172482	0.147296	1
Antidepressant	RecallTot	11	20	0.0540772	-0.0864184	0.182633	1
Antidepressant	RetainPct	11	21	0.0504629	-0.0820656	0.156562	1
Antidepressant	Learning	11	22	-0.0146751	-0.144673	0.119329	1
Antidepressant	Detectability	11	23	0.101822	-0.0673397	0.253425	1
Antidepressant	Omissions	11	24	0.0686307	-0.0913688	0.222341	1
Antidepressant	Commissions	11	25	0.0807587	-0.081	0.236476	1
Antidepressant	HitRT	11	26	0.0433138	-0.121036	0.205407	1
Antidepressant	Recognition	11	27	0.121309	0.0169429	0.215138	0
Antidepressant	1-BackAccuracy	11	28	0.0648897	-0.0313678	0.144187	1
Antidepressant	1-BackRT	11	29	-0.0331084	-0.150255	0.107556	1
Antidepressant	2-BackAccuracy	11	30	0.12097	0.0309667	0.199549	0
Antidepressant	2-BackRT	11	31	0.0349478	-0.120575	0.178013	1
MemoryProb	FocusProb	12	13	0.79069	0.73669	0.837966	0
MemoryProb	bcptCognitive	12	14	0.659403	0.55674	0.749497	0
MemoryProb	TrailsAsec	12	15				0
MemoryProb	TrailsBsec	12	16				0
MemoryProb	AnimalNum	12	18				0
MemoryProb	FASnum	12	19				0
MemoryProb	RecallTot	12	20				0
MemoryProb	RetainPct	12	21				0
MemoryProb	Learning	12	22				0
MemoryProb	Detectability	12	23				0
MemoryProb	Omissions	12	24				0
MemoryProb	Commissions	12	25				0
MemoryProb	HitRT	12	26				0
MemoryProb	Recognition	12	27				0
MemoryProb	1-BackAccuracy	12	28				0
MemoryProb	1-BackRT	12	29				0
MemoryProb	2-BackAccuracy	12	30				0
MemoryProb	2-BackRT	12	31				0
FocusProb	bcptCognitive	13	14	0.76525	0.692046	0.829931	0
FocusProb	TrailsAsec	13	15				0
FocusProb	TrailsBsec	13	16				0
FocusProb	AnimalNum	13	18				0
FocusProb	FASnum	13	19				0
FocusProb	RecallTot	13	20				0
FocusProb	RetainPct	13	21				0
FocusProb	Learning	13	22				0
FocusProb	Detectability	13	23				0
FocusProb	Omissions	13	24				0
FocusProb	Commissions	13	25				0
FocusProb	HitRT	13	26				0
FocusProb	Recognition	13	27				0
FocusProb	1-BackAccuracy	13	28				0
FocusProb	1-BackRT	13	29				0
FocusProb	2-BackAccuracy	13	30				0
FocusProb	2-BackRT	13	31				0
bcptCognitive	TrailsAsec	14	15	-0.180254	-0.292448	-0.0563774	0
bcptCognitive	TrailsBsec	14	16	-0.0442414	-0.182735	0.0860252	1
bcptCognitive	AnimalNum	14	18	-0.00992523	-0.133573	0.120509	1
bcptCognitive	FASnum	14	19	-0.0251948	-0.172976	0.112186	1
bcptCognitive	RecallTot	14	20	0.0632462	-0.0773836	0.194477	1
bcptCognitive	RetainPct	14	21	-0.0130996	-0.15472	0.107883	1
bcptCognitive	Learning	14	22	0.0265826	-0.108028	0.163689	1
bcptCognitive	Detectability	14	23	0.103757	-0.0106296	0.21021	1
bcptCognitive	Omissions	14	24	-0.0280435	-0.155433	0.0878316	1
bcptCognitive	Commissions	14	25	0.134092	0.0160668	0.241496	0
bcptCognitive	HitRT	14	26	-0.0849593	-0.212297	0.0541649	1
bcptCognitive	Recognition	14	27	0.140621	0.0159055	0.257134	0
bcptCognitive	1-BackAccuracy	14	28	0.0237083	-0.111774	0.165583	1
bcptCognitive	1-BackRT	14	29	-0.133881	-0.277489	0.0339478	1
bcptCognitive	2-BackAccuracy	14	30	0.0794725	-0.0715098	0.220268	1
bcptCognitive	2-BackRT	14	31	-0.120014	-0.249879	0.00874142	1
TrailsAsec	TrailsBsec	15	16	0.498214	0.373105	0.618216	0
TrailsAsec	AnimalNum	15	18	-0.258695	-0.401535	-0.11293	0
TrailsAsec	FASnum	15	19	-0.303409	-0.412144	-0.190744	0
TrailsAsec	RecallTot	15	20	-0.273393	-0.433495	-0.0745412	0
TrailsAsec	RetainPct	15	21	-0.307343	-0.564521	0.0401554	1
TrailsAsec	Learning	15	22	-0.0150499	-0.140667	0.127474	1
TrailsAsec	Detectability	15	23	0.0267223	-0.110652	0.145709	1
TrailsAsec	Omissions	15	24	-0.00560918	-0.129943	0.135417	1
TrailsAsec	Commissions	15	25	0.0131083	-0.140308	0.163062	1
TrailsAsec	HitRT	15	26	0.10921	0.00607882	0.214593	0
TrailsAsec	Recognition	15	27	-0.241906	-0.486546	0.0014931	1
TrailsAsec	1-BackAccuracy	15	28	-0.152397	-0.293372	-0.0157201	0
TrailsAsec	1-BackRT	15	29	0.327862	0.210934	0.439898	0
TrailsAsec	2-BackAccuracy	15	30	-0.270811	-0.393753	-0.14454	0
TrailsAsec	2-BackRT	15	31	0.261894	0.154452	0.368248	0
TrailsBsec	AnimalNum	16	18	-0.299303	-0.407064	-0.165464	0
TrailsBsec	FASnum	16	19	-0.365407	-0.478305	-0.247498	0
TrailsBsec	RecallTot	16	20	-0.302452	-0.438062	-0.162085	0
TrailsBsec	RetainPct	16	21	-0.264429	-0.513771	0.00902376	1
TrailsBsec	Learning	16	22	-0.0290303	-0.130028	0.076107	1
TrailsBsec	Detectability	16	23	0.10991	-0.0346812	0.253241	1
TrailsBsec	Omissions	16	24	0.0462882	-0.07476	0.333782	1
TrailsBsec	Commissions	16	25	0.0595124	-0.0670666	0.187882	1
TrailsBsec	HitRT	16	26	0.151041	0.0312357	0.264002	0
TrailsBsec	Recognition	16	27	-0.161158	-0.379136	0.032944	1
TrailsBsec	1-BackAccuracy	16	28	-0.214356	-0.383299	-0.0815917	0
TrailsBsec	1-BackRT	16	29	0.428724	0.315288	0.536508	0
TrailsBsec	2-BackAccuracy	16	30	-0.352319	-0.48437	-0.22299	0
TrailsBsec	2-BackRT	16	31	0.259137	0.152296	0.35263	0
AnimalNum	FASnum	18	19	0.553247	0.445392	0.645263	0
AnimalNum	RecallTot	18	20	0.314644	0.176809	0.437531	0
AnimalNum	RetainPct	18	21	0.198587	0.012337	0.356142	0
AnimalNum	Learning	18	22	0.0028479	-0.137147	0.151306	1
AnimalNum	Detectability	18	23	-0.144427	-0.292591	-0.00108367	0
AnimalNum	Omissions	18	24	-0.127459	-0.318023	0.0820751	1
AnimalNum	Commissions	18	25	-0.0988048	-0.228783	0.0452364	1
AnimalNum	HitRT	18	26	-0.111451	-0.219815	0.0125201	1
AnimalNum	Recognition	18	27	0.166898	-0.0130673	0.308529	1
AnimalNum	1-BackAccuracy	18	28	0.156318	0.052455	0.241445	0
AnimalNum	1-BackRT	18	29	-0.207812	-0.33613	-0.067464	0
AnimalNum	2-BackAccuracy	18	30	0.176365	0.0641035	0.278667	0
AnimalNum	2-BackRT	18	31	-0.11852	-0.252001	0.0283798	1
FASnum	RecallTot	19	20	0.215643	0.0662701	0.34946	0
FASnum	RetainPct	19	21	0.13347	0.00938592	0.244795	0
FASnum	Learning	19	22	-0.0487881	-0.187698	0.0884144	1
FASnum	Detectability	19	23	-0.170289	-0.316394	-0.016341	0
FASnum	Omissions	19	24	-0.126144	-0.390756	0.173217	1
FASnum	Commissions	19	25	-0.130183	-0.2668	0.00594032	1
FASnum	HitRT	19	26	-0.205442	-0.352002	-0.0555735	0
FASnum	Recognition	19	27	0.117832	0.00119212	0.22186	0
FASnum	1-BackAccuracy	19	28	0.0769653	-0.026833	0.173059	1
FASnum	1-BackRT	19	29	-0.191967	-0.352142	-0.0201154	0
FASnum	2-BackAccuracy	19	30	0.227211	0.0993984	0.349157	0
FASnum	2-BackRT	19	31	-0.104518	-0.241076	0.0347775	1
RecallTot	RetainPct	20	21	0.250969	0.0124397	0.437793	0
RecallTot	Learning	20	22	-0.0418869	-0.17624	0.0912773	1
RecallTot	Detectability	20	23	-0.0542355	-0.200607	0.0946866	1
RecallTot	Omissions	20	24	0.0066324	-0.176367	0.0864445	1
RecallTot	Commissions	20	25	-0.0309777	-0.191897	0.148184	1
RecallTot	HitRT	20	26	-0.115268	-0.253702	0.0418168	1
RecallTot	Recognition	20	27	0.503348	0.37414	0.615719	0
RecallTot	1-BackAccuracy	20	28	0.245487	0.12667	0.361933	0
RecallTot	1-BackRT	20	29	-0.306658	-0.442127	-0.166478	0
RecallTot	2-BackAccuracy	20	30	0.3637	0.25904	0.465817	0
RecallTot	2-BackRT	20	31	-0.183738	-0.326862	-0.0272801	0
RetainPct	Learning	21	22	-0.0607021	-0.202852	0.0697256	1
RetainPct	Detectability	21	23	-0.0220132	-0.149696	0.118286	1
RetainPct	Omissions	21	24	0.0425244	-0.0404611	0.108474	1
RetainPct	Commissions	21	25	-0.0273822	-0.195004	0.141817	1
RetainPct	HitRT	21	26	0.000956814	-0.110473	0.11146	1
RetainPct	Recognition	21	27	0.532771	0.290142	0.698169	0
RetainPct	1-BackAccuracy	21	28	0.125485	-0.0381949	0.263807	1
RetainPct	1-BackRT	21	29	-0.19454	-0.342976	-0.010122	0
RetainPct	2-BackAccuracy	21	30	0.229174	0.0951259	0.332292	0
RetainPct	2-BackRT	21	31	-0.07023	-0.18054	0.0720623	1
Learning	Detectability	22	23	-0.0750838	-0.195162	0.0620442	1
Learning	Omissions	22	24	-0.10812	-0.207683	0.0480464	1
Learning	Commissions	22	25	-0.0831166	-0.203018	0.0523507	1
Learning	HitRT	22	26	0.048479	-0.08592	0.182558	1
Learning	Recognition	22	27	0.0342513	-0.094742	0.155389	1
Learning	1-BackAccuracy	22	28	0.0179316	-0.105633	0.155897	1
Learning	1-BackRT	22	29	-0.121221	-0.263569	0.026151	1
Learning	2-BackAccuracy	22	30	-0.0872757	-0.215475	0.0418724	1
Learning	2-BackRT	22	31	-0.0661557	-0.203201	0.0735957	1
Detectability	Omissions	23	24	0.583969	0.488236	0.697114	0
Detectability	Commissions	23	25	0.862895	0.805337	0.9025	0
Detectability	HitRT	23	26	-0.312631	-0.443781	-0.161506	0
Detectability	Recognition	23	27	0.0251849	-0.100437	0.158685	1
Detectability	1-BackAccuracy	23	28	-0.0584413	-0.169023	0.0310988	1
Detectability	1-BackRT	23	29	-0.153212	-0.268056	-0.0347815	0
Detectability	2-BackAccuracy	23	30	-0.0497277	-0.151625	0.0657506	1
Detectability	2-BackRT	23	31	-0.179965	-0.287355	-0.0567889	0
Omissions	Commissions	24	25	0.306368	0.0967905	0.493083	0
Omissions	HitRT	24	26	0.1178	-0.0319014	0.297702	1
Omissions	Recognition	24	27	0.0629629	-0.0324536	0.126402	1
Omissions	1-BackAccuracy	24	28	-0.0829039	-0.214701	-0.0102151	0
Omissions	1-BackRT	24	29	0.00263764	-0.0841974	0.146205	1
Omissions	2-BackAccuracy	24	30	-0.0215061	-0.161823	0.0591327	1
Omissions	2-BackRT	24	31	-0.0864029	-0.179852	0.0300735	1
Commissions	HitRT	25	26	-0.489418	-0.576803	-0.394221	0
Commissions	Recognition	25	27	0.00916291	-0.12218	0.144314	1
Commissions	1-BackAccuracy	25	28	0.0180386	-0.126174	0.114612	1
Commissions	1-BackRT	25	29	-0.210742	-0.329923	-0.0783194	0
Commissions	2-BackAccuracy	25	30	-0.0160223	-0.13208	0.0861603	1
Commissions	2-BackRT	25	31	-0.15736	-0.272043	-0.0377642	0
HitRT	Recognition	26	27	-0.0483618	-0.172384	0.0714553	1
HitRT	1-BackAccuracy	26	28	-0.126202	-0.285997	0.021375	1
HitRT	1-BackRT	26	29	0.438828	0.296102	0.558002	0
HitRT	2-BackAccuracy	26	30	-0.146465	-0.291361	-0.00771218	0
HitRT	2-BackRT	26	31	0.329888	0.198437	0.434214	0
Recognition	1-BackAccuracy	27	28	0.287047	0.059973	0.452986	0
Recognition	1-BackRT	27	29	-0.210505	-0.355851	-0.0399148	0
Recognition	2-BackAccuracy	27	30	0.28132	0.0866533	0.45783	0
Recognition	2-BackRT	27	31	-0.129085	-0.260238	0.00999085	1
1-BackAccuracy	1-BackRT	28	29	-0.325696	-0.520281	-0.139647	0
1-BackAccuracy	2-BackAccuracy	28	30	0.626458	0.39282	0.780076	0
1-BackAccuracy	2-BackRT	28	31	-0.0825345	-0.206995	0.0509313	1
1-BackRT	2-BackAccuracy	29	30	-0.409717	-0.541046	-0.287578	0
1-BackRT	2-BackRT	29	31	0.672109	0.590314	0.744789	0
2-BackAccuracy	2-BackRT	30	31	-0.293618	-0.422578	-0.157053	0

## Sheet: Supplemental Table S2
	Depression*Inflammation	Depression*LBP	Inflammation Main Effect	LBP Main Effect	Depression Main Effect
Kohli focus	X	X		X	X
Kohli memory	marginal	marginal			X
BCPT					X
FAS number					X
Animal number					X
CPT detectability					X
CPT omissions
CPT commissions					X
CPT Hit RT
Hopkins recall total	X (in opposite direction)		marginal (in opposite direction)		X
Hopkins retain percent				marginal
Hopkins recognition				marginal
1-back accuracy
1-back RT
2-back accuracy					marginal
2-back RT				X
Trail Making Test A		X		X
Seconds to Complete
Trail Making Test B					X
Seconds to Complete
KEY:
Verbal Fluency
Attention
Verbal Learning and Memory
Working Memory
Visuospatial Search
